# Supplementary material for: Spatial distribution evolution and accessibility of A-level scenic spots in Guangdong Province from the perspective of quantitative geography
Source: PLoS One. 2021 Nov 15;16(11):e0257400. doi: 10.1371/journal.pone.0257400 (PMC8592449; doi:10.1371/journal.pone.0257400)
Supplement: S1 File — (XLSX) [file pone.0257400.s002.xlsx]

## Sheet: Sheet1
Year	Name of scenic spots	Location city	Grade	Longitude and latitude coordinates
2001	Zhuhai Yuanming New Park	Zhuhai	4A	113.546665,22.249576
	Warm mineral spring tourist resort, Qingxin District, Qingyuan City	Qingyuan	4A	112.800662,23.612852
2002	Guangzhou Zhongshan Memorial Hall	Guangzhou	4A	113.271079,23.139499
	Lianhua Mountain tourist area, Panyu, Guangzhou	Guangzhou	4A	113.509233,22.993169
	Guangzhou baomo Garden	Guangzhou	4A	113.300933,22.900733
	Shantou Heshi scenic spot	Shantou	4A	116.693313,23.336519
	Shantou Zhonghai Resort	Shantou	4A	116.694755,23.230664
	Wanlv Lake scenic spot in Heyuan City	Heyuan	4A	114.638978,23.78154
	Shuikeng ecological entertainment tourism area in Heyuan City	Heyuan	2A	115.270818,24.094879
	Jiangmen Jinshan hot spring tourist resort	Jiangmen	4A	112.18503,22.126239
	Jiangmen Guifeng mountain scenic spot	Jiangmen	4A	113.038181,22.557632
2003	Heyuan Xinfengjiang Hydropower Station Dam tourist area	Heyuan	2A	114.669279,23.731252
	The Opium War Museum	Dongguan	4A	113.666751,22.8306
	Zhanjiang Huguangyan scenic spot	Zhanjiang	4A	110.291904,21.145136
	Zhanjiang Leizhou West Lake Park	Zhanjiang	2A	110.096864,20.918441
	Leizu temple tourist area, Leizhou, Zhanjiang	Zhanjiang	2A	110.073111,20.901697
	Sanyuanta Park, Leizhou, Zhanjiang	Zhanjiang	2A	110.106845,20.910289
2004	Guangzhou Huanghuagang Park	Guangzhou	4A	113.301505,23.145734
	Guangzhou Nanyue King Museum of the Western Han Dynasty	Guangzhou	4A	113.267474,23.144033
	Shantou Nan'ao Island ecotourism area	Shantou	4A	117.020071,23.423222
	Meizhou Yanshan Lake International Garden Resort	Meizhou	4A	116.39063,24.443234
2005	Guangzhou Conghua Bishuiwan Hot Spring Resort	Guangzhou	4A	113.722412,23.704679
	Guangzhou Yuexiu Park	Guangzhou	4A	113.272422,23.147387
	Songhu Anti Japanese soldiers cemetery of the 19th Route Army	Guangzhou	3A	113.316254,23.150736
	Memorial Hall of Hong Xiuquan's former residence in Guangzhou	Guangzhou	3A	113.179593,23.423873
	Foshan Sanshui Lotus World	Foshan	4A	112.911628,23.202579
	Huoshan scenic spot in Heyuan City	Heyuan	3A	115.514222,24.229698
	Meizhou Wuhua hot slime villa scenic spot	Meizhou	3A	115.663364,23.984356
	Jiangmen Xinhui Gudou hot spring tourist resort	Jiangmen	4A	113.032716,22.148903
	Zhanjiang Leizhou tianchengtai tourist resort	Zhanjiang	3A	109.842086,20.561098
	Maoming Xijiang Hot Spring Resort	Maoming	3A	110.836849,22.313649
	Tianma Mountain Ecotourism Area, Maoming City	Maoming	3A	110.699978,22.455652
2006	Guangzhou danshuikeng scenic spot	Guangzhou	2A	113.529958,23.112312
	Foshan Sanshui Forest Park	Foshan	4A	112.876325,23.190522
	Shaoguan Caoxi Hot Spring Holiday Resort	Shaoguan	4A	113.628433,24.666341
	Jiangmen Jinjiang hot spring tourist resort	Jiangmen	4A	112.237708,22.326215
	Taihe ancient cave scenic spot, Qingxin District, Qingyuan City	Qingyuan	3A	112.994714,23.753855
2007	Guangzhou Changlong tourist resort	Guangzhou	5A	113.331839,23.005809
	Shenzhen OCT tourist resort	Shenzhen	5A	113.99117,22.544406
	Shenzhen Xianhu Botanical Garden	Shenzhen	4A	114.182036,22.582212
	Foshan Qinghui Garden	Foshan	4A	113.261607,22.841763
	Nankunshan ecotourism area, Longmen County, Huizhou City	Huizhou	4A	113.891617,23.647033
	Huizhou Longmen Tiequan tourist resort	Huizhou	4A	114.244448,23.824717
	Huizhou Nankunshan Daguanyuan Ecological Resort	Huizhou	4A	114.038619,23.619746
	Huizhou xiangxibao tourist area	Huizhou	3A	114.110579,23.593917
	Xuanwu mountain tourist area of Shanwei City	Shanwei	4A	115.840134,22.823949
	Zhongshan Zhanyuan scenic spot	Zhongshan	4A	113.337424,22.440471
	Yangjiang Chunwan scenic spot	Yangjiang	3A	111.96097,22.450573
	Zhanjiang lanyuewan Hot Spring Resort	Zhanjiang	4A	110.429792,21.227292
	Qingyuan Country Garden Holiday Peninsula hometown tourist resort	Qingyuan	4A	113.072507,23.491026
	Qingyuan huangtengxia ecotourism area	Qingyuan	4A	113.100787,23.767992
	XuanZhen drifting scenic spot, Qingxin District, Qingyuan City	Qingyuan	4A	113.022338,23.752476
	Longwan ecotourism area, Luoding, Yunfu City	Yunfu	3A	111.161876,22.647127
	Panlongdong provincial scenic spot in Yunfu City	Yunfu	3A	112.058357,22.950813
	Yunfu Luoding general Cai tingkai's former residence tourist area	Yunfu	2A	111.459284,22.512557
	Yunfu Yunan Dawan Nanjiang ancient residential culture scenic spot	Yunfu	2A	111.650892,22.822751
2008	Qingyuan Yingde Tea world scenic spot	Qingyuan	3A	113.410612,24.191613
	Qingyuan Jiuzhou post station tianmengou scenic spot	Qingyuan	3A	113.116977,24.413134
	Guangzhou Chenjiaci tourist attraction	Guangzhou	4A	113.252618,23.131817
	South China Botanical Garden, Chinese Academy of Sciences	Guangzhou	4A	113.373785,23.187841
	Guangzhou Uprising martyrs cemetery	Guangzhou	4A	113.2923,23.135141
	Guangzhou Zoo	Guangzhou	4A	113.311903,23.147376
	Meizhou Ye Jianying Memorial Park	Meizhou	4A	116.343198,24.420423
	Meizhou Lingguang temple tourist area	Meizhou	4A	116.401653,24.403881
	Qingyuan Julongwan tourist area	Qingyuan	4A	113.489956,23.752759
	Jieyang Shikeng hospital	Jieyang	3A	115.97721,23.076485
2009	Huizhou seaside hot spring tourist resort	Huizhou	4A	114.81169,22.66134
	Jiangmen Chuandao tourist resort	Jiangmen	4A	112.813531,21.704742
	Qingyuan Baojing palace scenic spot	Qingyuan	4A	113.374708,24.131042
	Jieyang Jingming Hot Spring Resort	Jieyang	4A	116.04963,23.512149
	Foshan Nanfeng guzao tourist area	Foshan	4A	113.084117,23.010683
	Yulinmen hot spring resort, Heyuan City	Heyuan	4A	115.110247,23.453761
	Yangjiang lingxiaoyan scenic spot	Yangjiang	4A	111.838131,22.596848
	Zhaoqing Longmu ancestral temple scenic spot	Zhaoqing	4A	112.140098,23.095044
	Zhaoqing Panlong Gorge Scenic Spot	Zhaoqing	4A	111.840678,23.357372
	Zhaoqing Deqing school palace scenic spot	Zhaoqing	4A	111.774975,23.145379
	Meizhou Yitang reservoir tourist area	Meizhou	3A	115.607733,23.954811
	Meizhou Longjing river rafting tourist area	Meizhou	3A	116.316653,24.044582
	Tianjingshan Forest Park, Ruyuan County, Shaoguan City	Shaoguan	3A	113.007735,24.68616
	Guangzhou Guangdong Science Center	Guangzhou	4A	113.369589,23.045368
	Shenzhen western maritime pastoral tourism area	Shenzhen	4A	113.781945,22.734843
	Guanlan landscape rural farm scenic spot in Shenzhen	Shenzhen	4A	114.113817,22.720385
	Shaoguan Guangdong Grand Canyon Scenic Spot	Shaoguan	4A	113.154366,24.507574
	Dongguan Songshan Lake Scenic Spot	Dongguan	4A	113.888879,22.902417
	Dongguan Guanyinshan National Forest Park	Dongguan	4A	114.121546,22.909509
	Yunfu liuzu hometown tourist resort	Yunfu	4A	112.235381,22.593725
	Yunfu Xiangshun jinshuitai hot spring town scenic spot	Yunfu	4A	112.478712,22.614723
2010	Guangzhou Zengcheng cultural park scenic spot	Guangzhou	3A	113.828201,23.292628
	Guangzhou Jiulong Lake Resort	Guangzhou	4A	113.419942,23.480803
	Heyuan Heping hot spring capital tourist area	Heyuan	4A	114.833709,24.419573
	Huizhou Xunliao international coastal tourist resort	Huizhou	4A	114.776661,22.704796
	Huizhou Yongji ecological park scenic spot	Huizhou	4A	114.713232,23.04746
	Chaozhou Green Island Tourism Villa	Chaozhou	4A	116.878209,23.703158
	Chaozhou Danfu collection Institute	Chaozhou	4A	116.707849,23.683892
	Jieyang Jiedong wanzhuyuan tourist attraction	Jieyang	3A	116.416123,23.618603
	De'anli scenic spot in Puning, Jieyang City	Jieyang	3A	116.222634,23.43957
	Dongguan China Sacred Heart pastry Museum	Dongguan	3A	113.918051,23.054619
	Lianhua rural tourism area, Chenghai District, Shantou City	Shantou	4A	116.816533,23.601199
	Shaoguan Yunmen Temple Buddhist Culture Ecological Reserve	Shaoguan	4A	113.319998,24.813554
	Qingyuan karst cave Hot Spring Resort	Qingyuan	4A	113.496965,24.286902
	Qingyuan Guangdong first peak tourist scenic spot	Qingyuan	4A	112.915851,24.80503
2011	Baiyun Mountain scenic spot in Guangzhou	Guangzhou	5A	113.306527,23.191213
	Guangzhou shitouji Mineral Park	Guangzhou	4A	113.167594,23.406989
	Guangzhou Nanhai Temple scenic spot	Guangzhou	4A	113.504607,23.087583
	Meizhou Yannanfei tea field scenic spot	Meizhou	5A	116.381966,24.388232
	Meizhou Ketianxia scenic spot	Meizhou	4A	116.162213,24.263305
	Dongguan Science and Technology Museum	Dongguan	4A	113.753063,23.015816
	Maoming Fangji Island Marine Amusement World	Maoming	4A	111.197295,21.387867
	maoming forest park	Maoming	4A	110.829658,21.632181
	Guangzhou Xitou Tourism Village	Guangzhou	3A	113.873632,23.719128
	Guangzhou Conghua daqiuyuan farm	Guangzhou	3A	113.585533,23.629151
	He Xiangu scenic spot in Zengcheng, Guangzhou	Guangzhou	3A	113.840186,23.38852
	Mission Hills Resort, Shenzhen	Shenzhen	5A	114.081493,22.747586
	Guangzhou Baoqu rose world	Guangzhou	3A	113.591056,23.629467
	Shenzhen "Diwang sightseeing • window of Shenzhen and Hong Kong" scenic spot	Shenzhen	3A	114.117131,22.549004
	Jinjiling scenic spot of Shaoguan City	Shaoguan	3A	113.061186,25.294877
	Guangzhou Zhengjia square business and Tourism Zone	Guangzhou	4A	113.333631,23.137856
	Shaoguan ancient Buddha Cave Scenic Spot	Shaoguan	4A	113.347622,25.088716
	Qingyuan Lianzhou underground river scenic spot	Qingyuan	5A	112.330161,25.010584
	Meizhou Changtan tourist area	Meizhou	4A	116.143093,24.702771
	Shenzhen Wildlife Park	Shenzhen	4A	113.977553,22.602101
	Huizhou shangnatural Huahai hot spring town	Huizhou	4A	114.260406,23.798309
	Jiangmen Kangqiao hot spring scenic spot	Jiangmen	4A	112.622093,22.156205
	Guangzhou baishuizhai tourist area	Guangzhou	4A	113.771154,23.599255
	Shenzhen Qingqing World Tourism Zone	Shenzhen	4A	113.906927,22.505034
	Foshan Nanhai Bay Forest Ecological Park	Foshan	4A	112.886205,22.862563
	Shaoguan Ligong tourist area	Shaoguan	4A	113.295935,24.745573
	Jieyang Yangmei Yudu tourist attraction	Jieyang	4A	116.325602,23.561913
	Danxia Mountain scenic spot in Shaoguan	Shaoguan	5A	113.727658,25.027559
2012	Foshan City (Shunde District) Chencun flower world	Foshan	4A	113.169751,22.98527
	Shaoguan Nanling National Forest Park	Shaoguan	4A	113.051296,24.94478
	Dongguan Longfeng villa film and television tourism area	Dongguan	4A	114.200411,22.721688
	Yangjiang Yangxi salt water mine hot spring scenic spot	Yangjiang	4A	111.63883,21.76134
	Huangchuan Three Gorges Longtan cultural ecotourism area, Qingyuan City	Qingyuan	4A	112.459426,24.707783
	Guangzhou Lingnan impression park scenic spot	Guangzhou	4A	113.412991,23.043118
	DAAO fishing village scenic spot, Dongping Town, Yangjiang City	Yangjiang	3A	112.255546,21.714337
	Guangzhou shixiangyuan Memorial Hall	Guangzhou	3A	113.280464,23.098403
	Guangzhou Dengshichang Memorial Hall	Guangzhou	3A	113.266899,23.107473
	Guangzhou Panhe Sculpture Art Park	Guangzhou	3A	113.322048,23.07491
	Guangzhou Nansha coastal wetland scenic spot	Guangzhou	4A	113.626336,22.756135
	Foshan Shunde Louvre international furniture art expo center scenic spot	Foshan	4A	113.095942,22.950416
	Shaoguan Zhuji lane. Meiguan ancient road scenic spot	Shaoguan	4A	114.349876,25.33575
	Dongguan Yuehui garden scenic spot	Dongguan	4A	113.635933,22.97795
	Shantou Fangte happy world blue mercury scenic spot	Shantou	4A	116.766981,23.352024
	Foshan zumiao Museum	Foshan	4A	113.1206,23.034996
	Zaomu mountain tourist scenic spot in Foshan	Foshan	4A	112.784207,22.744271
	Zhongshan juxiangyuan industrial tourist attraction	Zhongshan	3A	113.524469,22.573354
	Heyuan Jiulianshan Primitive Forest Resort	Heyuan	3A	114.524877,24.242233
2013	Foshan Xiqiao Mountain Scenic Spot	Foshan	5A	112.98373,22.930245
	Qingyuan Fushan scenic spot	Qingyuan	3A	112.399579,24.931353
	Shaoguan Ruyuan xianmenqi Gorge Scenic Spot	Shaoguan	3A	113.067479,24.632785
	Shaoguan Ruyuan Bibei world mountain crossing Yao town ecotourism scenic spot	Shaoguan	3A	113.282283,24.775034
	Sujiawei Dongjiang Gallery scenic spot in Heyuan City	Heyuan	4A	114.763036,23.801156
	General Ye Ting memorial park scenic spot	Huizhou	4A	114.427824,22.860988
	Qingyuan senbola resort forest scenic spot	Qingyuan	4A	113.588377,23.866366
	Guangzhou Timian Hongshan village scenic spot	Guangzhou	3A	113.286421,23.58513
	Shenzhen zhongsiyuan scenic spot	Shenzhen	3A	114.155028,22.610869
	Zhang Bishi's former residence tourist area	Meizhou	3A	116.73734,24.467413
	Dongguan senhui nature museum scenic spot	Dongguan	3A	113.74714,23.047155
	Dongguan Weimei Ceramic Museum scenic spot	Dongguan	3A	113.758489,23.128217
	Meizhou Fuda ceramic industry tourism zone	Meizhou	3A	116.657682,24.173904
	Pingshan terrace tourist area, Meizhou City	Meizhou	3A	116.891762,24.323674
	Guangdong yuanxuan Taoist temple	Guangzhou	4A	113.18671,23.405989
	Guangzhou Tower Scenic Spot	Guangzhou	4A	113.331084,23.112223
	Dongguan Xiangshi Zoo	Dongguan	4A	113.857998,23.001982
	Maoming Dianbai Yushui ancient hot spring resort	Maoming	4A	111.186051,21.593877
	Langtou ancient village scenic spot, Tanbu Town, Huadu, Guangzhou	Guangzhou	3A	113.094489,23.342147
	Jieyang Huilai seaside resort	Jieyang	3A	116.351109,22.948802
	Shenzhen Yuanshan scenic spot	Shenzhen	3A	114.248066,22.645088
	Huizhou Luofu Mountain Scenic Spot	Huizhou	5A	114.04283,23.270566
	Shaoguan xinfengjiangyuan hot spring tourist resort	Shaoguan	3A	114.135915,24.004556
2014	Zhongshan xianzonglong Garden	Zhongshan	3A	113.409161,22.418075
	Foshan Guangdong Yingxiang ecological park	Foshan	4A	112.773661,22.943299
	Foshan Nanhai Pingzhou Jade Street scenic spot	Foshan	4A	113.215679,23.024334
	Foshan Lecong International Convention and Exhibition Center scenic spot	Foshan	4A	113.093539,22.956799
	Heyuan Yeyuan hot spring tourist area	Heyuan	4A	114.989734,23.875887
	Maoming romantic coast scenic spot	Maoming	4A	111.148858,21.46929
	Chaozhou Zilian Forest Resort	Chaozhou	4A	116.749058,23.728923
	Shantou qianmei ancient village overseas Chinese cultural tourism area	Shantou	4A	116.751757,23.573532
	Shaoguan xinfengyun Tianhai Primitive Forest Resort	Shaoguan	4A	114.132198,23.978074
	Fengshan ancestral temple tourist area, Shanwei City	Shanwei	4A	115.378542,22.769038
	Dongguan Exhibition Hall	Dongguan	4A	113.754913,23.022587
	Guangdong Dongjiang column Memorial Hall	Dongguan	4A	113.818778,22.889468
	Qingyuan shizihu International Leisure Tourism Zone	Qingyuan	4A	113.02168,23.636362
	Chaozhou Hanwen Temple	Chaozhou	4A	116.665361,23.669655
	Chaozhou guangjiqiao cultural relics scenic spot	Chaozhou	4A	116.664363,23.668502
	Dongguan Qingxi Yinping Mountain Forest Park	Dongguan	4A	114.1752,22.886242
	Qingyuan xinyinzhan hot spring scenic spot	Qingyuan	4A	113.137559,23.557859
	Jiangmen Shanquan Bay scenic spot	Jiangmen	4A	112.236735,22.334156
	Maba Man Site scenic spot in Shaoguan City	Shaoguan	3A	113.591627,24.675625
	Pearl River pamin beer culture, creativity and Art Zone	Guangzhou	3A	113.34505,23.11286
	Foshan Shunde zhoudafu Jewelry Culture Center	Foshan	3A	113.231101,22.87091
	Jiangmen Xinhui classical furniture city scenic spot	Jiangmen	3A	112.992841,22.519488
	Zhongshan Zhuoqi mountain villa scenic spot	Zhongshan	3A	113.270602,22.487015
	Yitailina DIY zone scenic spot in Zhongshan City	Zhongshan	3A	113.49051,22.272591
	Huizhou science and Technology Museum	Huizhou	3A	114.423274,23.113704
	Huizhou Bihaiwan tourist resort	Huizhou	3A	114.514586,22.683941
	Zhuhai rosini industrial tourist attraction	Zhuhai	4A	113.557667,22.398293
	Foshan Changlu Tourism Expo Park	Foshan	5A	113.295229,22.884408
	Guangzhou million Kuiyuan theme park	Guangzhou	4A	113.626456,22.634439
	Sanheba Campaign Memorial Park	Meizhou	3A	116.585749,24.404748
	Meizhou riverside family leisure resort	Meizhou	3A	116.639722,24.541924
	Shangju Acacia valley scenic spot in Meizhou City	Meizhou	3A	115.943689,24.801501
	Meizhou Songxi River Scenic Spot	Meizhou	3A	115.974217,24.895011
	JieXi huangmanzhai waterfall tourist area	Jieyang	4A	115.996441,23.581703
	Meizhou Baihou famous town tourist area	Meizhou	4A	116.777627,24.299883
	Meizhou taianlou Hakka Cultural Tourism Industrial Park	Meizhou	4A	116.6843,24.351345
	Qingyuan Guangdong Yao Museum scenic spot	Qingyuan	4A	112.305736,24.722188
	Guangdong Tianlu Mountain Tourist Resort	Yunfu	4A	112.229568,22.494994
	Shenzhen East OCT tourist resort	Shenzhen	4A	114.294924,22.632275
	Shaoguan Guangdong hat peak forest park	Shaoguan	3A	114.18193,25.2905
	Qingyuan Nangang Millennium Yao village scenic spot	Qingyuan	4A	112.307715,24.588308
2015	Fengjianshui Township, Xingtan, Shunde District, Foshan City	Foshan	3A	113.155178,22.819314
	Guangzhou Nansha Yongle farm	Guangzhou	3A	113.61457,22.669032
	Dongguan Xianxi blessed land ougong cultural scenic spot	Dongguan	3A	113.875765,23.123149
	Yangjiang Shibazi group industrial tourist attraction	Yangjiang	3A	112.051907,21.913387
	China leather industry cultural and Creative Park	Guangzhou	3A	111.977828,21.834178
	Heyuan Ketianxia Crystal hot spring international tourist resort	Heyuan	4A	114.637296,23.635522
	Zhongshan dengdu ancient town · lamp Culture Museum	Zhongshan	2A	113.197569,22.620821
	Guangzhou taiguchang Wharf	Guangzhou	3A	113.259127,23.094576
	Guangzhou Nansha Tin Hau Palace	Guangzhou	4A	113.623962,22.763147
	Huizhou Minmetals · hastat tourist town	Huizhou	4A	114.339744,23.181043
	Yangjiang Hailing Island dajiaowan Maritime Silk Road Tourist Area	Yangjiang	5A	111.848429,21.574923
	Dawangshan National Forest Park, Yunan County, Yunfu City	Yunfu	3A	111.552157,23.258695
	Dayunwu mountain tourist area, Yunfu City	Yunfu	3A	111.975899,22.711749
	Pudong Natural Ecotourism Area, Yunfu City	Yunfu	2A	111.349598,22.637983
	Guangdong Yili Industrial Park Scenic Spot	Huizhou	3A	114.566826,23.126931
	Alice Manor (Cherry Valley) scenic spot in Meizhou	Meizhou	3A	116.072334,24.355763
	Meizhou nanshoufeng health industrial park scenic spot	Meizhou	3A	116.315666,24.476025
	Meizhou Jinshui leisure tourism area	Meizhou	3A	115.844553,24.7031
	Lee Kuan Yew ancestral home scenic spot	Meizhou	3A	116.581925,24.262144
	Meizhou longguizhai Waterfall Scenic Spot	Meizhou	3A	116.285773,23.810852
	Shantou Chaoyang lianhuafeng scenic spot	Shantou	4A	116.620798,23.187321
	Meizhou Wuzhishi scenic spot	Meizhou	4A	115.959236,24.904431
	Gulongxia ecotourism area, Qingyuan City	Qingyuan	4A	112.967686,23.781696
	Jieyang Guangdong Wangtian Lake ecotourism Resort	Jieyang	4A	116.185993,23.624009
	Huizhou gaotan Zhongdong red tourist area	Huizhou	3A	115.379769,23.226355
	Guangdong Aerospace agricultural science and Technology Ecological Park	Huizhou	3A	114.16883,23.239357
2016	Southern silk capital Silk Museum scenic spot	Foshan	3A	113.306024,22.814362
	Shanwei Haifeng Lianhuashan Resort	Shanwei	4A	115.268879,23.045261
	Shanwei tongdingshan tourist area	Shanwei	4A	115.369975,22.825839
	Shitang ancient village scenic spot, Renhua county, Shaoguan City	Shaoguan	3A	113.595769,24.8155
	Ancient buildings in Nanshe village and Tangwei village, Dongguan	Dongguan	4A	113.909986,23.073568
	Berlin Art Museum, Chancheng District, Foshan	Foshan	3A	113.086125,23.008803
	Shabawan Haitian tourist area, Yangxi County, Yangjiang City	Yangjiang	3A	111.477162,21.520764
	General Feng ang Cultural Park, Mrs. Xian, Jiangcheng District, Yangjiang City	Yangjiang	3A	111.786985,21.875039
	Heyuan huanglongyan She nationality style tourist area	Heyuan	3A	114.932487,24.065913
	Zhongshan Star Alliance · global brand lighting center scenic spot	Zhongshan	3A	113.197537,22.623201
	Heyuan Bavaria manor, China	Heyuan	4A	114.629521,23.63532
	Huizhou haitiantang scenic spot	Huizhou	3A	114.337178,22.823672
	Gaozhou Xianren cave tourist attraction in Maoming City	Maoming	3A	111.233761,22.262326
	Guangzhou Beijing Road Cultural Tourism Area	Guangzhou	4A	113.275053,23.131728
	CCTV Nanhai film and television city scenic spot	Foshan	4A	113.116031,23.192576
	Shanwei Red Bay Tourist Area	Shanwei	4A	115.576346,22.666463
	Zhongshan Xiaolan Jucheng distillery scenic spot	Zhongshan	3A	113.263888,22.629119
	Zhongshan Longquan Museum	Zhongshan	2A	113.192134,22.610501
	Huizhou Jinjiazhuang scenic spot	Huizhou	3A	114.488092,23.153236
	Shantou Tai'an Tang Museum of traditional Chinese Medicine	Shantou	3A	116.68683,23.401877
	Sun Yat Sen's hometown tourist area	Zhongshan	5A	113.53464,22.448665
	Dongguan Keyuan Museum	Dongguan	4A	113.749675,23.049167
	Dongguan Yiyi Art House Museum	Dongguan	4A	113.977363,23.017719
	Weifeng farm scenic spot, minren Town, Zhongshan City	Zhongshan	3A	113.518933,22.632258
	Shaoguan Jinglv cultural tourism town scenic spot	Shaoguan	4A	113.826673,24.688295
	Zhanjiang Jinshawan coastal leisure tourism area	Zhanjiang	4A	110.402164,21.27321
	Tuocheng scenic spot in Heyuan City	Heyuan	3A	115.196426,24.065863
	Meizhou mantuo mountain villa scenic spot	Meizhou	3A	115.965651,24.479401
	Meizhou Beitang rural tourism area	Meizhou	3A	116.71098,24.464451
	Luodong Shiwai plum garden tourist area, Luhe County, Shanwei City	Shanwei	3A	115.780848,23.279898
2017	Longtan mountain scenic spot, Zhaiwu Town, Heshan, Jiangmen City	Jiangmen	2A	112.699155,22.622267
	Shuidong Zhongliang street, Dianbai District, Maoming City	Maoming	3A	111.012566,21.506891
	Shaoguan fengriquan ecological Hot Spring Resort	Shaoguan	3A	113.853684,24.812456
	Huizhou Yaweinong ecological park	Huizhou	3A	114.536403,22.964229
	Dongguan Daoxiang food culture tourism area	Dongguan	3A	113.937501,23.039566
	Sihui waterfall and strange stones scenic spot in Zhaoqing City	Zhaoqing	3A	112.739016,23.681415
	Zhuhai Yuwenquan Resort	Zhuhai	4A	113.201135,22.253605
	Shanwei Lufeng Fushan Mazu tourist area	Shanwei	3A	115.663364,22.962713
	Guangdong learning tourism experience Park (Guangdong Tourism Vocational and technical school)	Guangzhou	3A	113.329003,23.21479
	Guangzhou Shawan ancient town scenic spot	Guangzhou	4A	113.340932,22.909439
	Shenzhen Guangming farm Grand View Garden scenic spot	Shenzhen	4A	113.967124,22.766412
	Zhuhai Dongao Island Tourist Resort	Zhuhai	4A	113.71984,22.025333
	Zhuhai wailingding Island Tourist Resort	Zhuhai	4A	114.04907,22.104307
	Zhongshan China (Dayong) mahogany Culture Expo City scenic spot	Zhongshan	4A	113.314981,22.481723
	Nanhai tourist island in Maoming City, China's first Beach Scenic Spot	Maoming	4A	111.058728,21.461284
	Qingyuan Dongtian fairyland ecotourism Resort	Qingyuan	4A	112.906583,24.158095
	Tai Po Wai beautiful rural scenic spot	Guangzhou	3A	113.897274,23.223626
	Zhongshan Yuelai parent-child Kingdom scenic spot	Zhongshan	3A	113.372946,22.497639
	Heping Dafeng scenic spot, Chaoyang District, Shantou	Shantou	3A	116.502296,23.27121
	Shantou Zhongshan Park	Shantou	3A	116.689324,23.367673
	Chaozhou Guangdong green sun ecotourism Resort	Chaozhou	3A	116.514538,23.688828
	Jiujiang double Steam Museum, Nanhai District, Foshan City	Foshan	3A	113.032899,22.818526
	Youlan valley scenic spot of Shaoguan City	Shaoguan	3A	113.87553,24.333679
	Jiangmen Heshan gulaoshui Township scenic spot	Jiangmen	3A	112.95977,22.830336
	Yangjiang Yangdong Fuxing ecological park scenic spot	Yangjiang	3A	112.082079,21.830996
	Meizhou yuexingshan rural tourism area	Meizhou	3A	115.934604,24.197651
	Zhaoqing Sihui wanxinglong Emerald City scenic spot	Zhaoqing	3A	112.721412,23.350086
	Zhaoqing Aoxue International Industrial Tourism Park	Zhaoqing	3A	112.841532,23.284664
	Guangzhou Shennong thatched cottage museum of traditional Chinese Medicine	Guangzhou	4A	113.344502,23.202979
	Dongguan Yinxian Villa	Dongguan	4A	114.031785,22.980553
	Dongguan Xiangshi cultural tourism area	Dongguan	4A	113.866953,23.00094
	Zhanjiang sanlingshan Forest Park	Zhanjiang	4A	110.346295,21.177885
	Meizhou Luhu Hot Spring Resort	Meizhou	4A	116.487039,23.92322
	Baojun Xiaogang Xiangye city scenic spot, Xinhui District, Jiangmen City	Jiangmen	3A	112.989005,22.461596
	Jieyang JieXi Dayang International Ecotourism Resort	Jieyang	3A	116.01091,23.624307
2018	Underwater mountain tourist resort	Shenzhen	4A	115.01121,22.904637
	Foshan Mengli water Township scenic spot	Foshan	4A	113.169475,23.197264
	Huizhou Nankunshan Yunding tourist resort	Huizhou	4A	114.010711,23.581845
	Huizhou Daya Bay Mangrove Urban Wetland Park	Huizhou	4A	114.543628,22.742058
	Former site of Hongchang, Haifeng Red Palace, Shanwei City · red tourist attraction of former residence of pengpai martyrs	Shanwei	4A	115.342123,22.974366
	Zhongshan Huayi square scenic spot	Zhongshan	4A	113.195893,22.608735
	Zhanjiang maode gonggucheng Resort	Zhanjiang	4A	110.06564,20.941346
	Cultural tourist attraction of Mrs. Xian Tai's hometown in Maoming City	Maoming	4A	111.303437,21.565292
	Maoming Guangken (Maoming) National Tropical Agricultural Park	Maoming	4A	110.510028,21.645027
	LiuTao jewelry Creative Industrial Park, Dianbai District, Maoming City	Maoming	3A	111.034808,21.568372
	Foshan Bijiang Jinlou scenic spot	Foshan	3A	113.268756,22.948788
	Chaozhou Fenghuangshan Tianchi scenic spot	Chaozhou	3A	116.654084,23.961571
	Huizhou dongpingyao ceramic culture park	Huizhou	3A	114.565974,23.069392
	Huizhou Qingshui Lake Farm scenic spot	Huizhou	3A	114.046374,23.245593
	Meizhou xihewan Kexiang Cultural Industrial Park	Meizhou	4A	115.824764,24.143473
	Zhuhai Thomson Beijian Transparent Factory scenic spot	Zhuhai	4A	113.33489,22.045733
	Qingyuan Lianshan Zhuang Yao mountain city scenic spot	Qingyuan	3A	112.096306,24.574838
	Zhanjiang Suixi Confucius Cultural City	Zhanjiang	3A	110.244077,21.369566
	Yangjiang lacquer art academy tourist area	Yangjiang	3A	112.066462,21.828545
	Foshan Snoopy colorful world scenic spot	Foshan	4A	113.291097,22.801328
	Qingyuan jiulongfenglin town scenic spot	Qingyuan	4A	112.930222,24.127433
	Huizhou Huamao center scenic spot	Huizhou	3A	114.423988,23.110534
	Huizhou Turtle Bay Tourist Area	Huizhou	3A	114.896778,22.552197
	Yonghua Art Museum	Guangzhou	3A	113.471672,22.965431
	Colorful town of fisherman's Wharf in Guangzhou	Guangzhou	3A	113.302379,23.055253
	Huizhou West Lake Scenic Spot	Huizhou	5A	114.403979,23.095461
	Shaoguan wumazhai ecological park scenic spot	Shaoguan	3A	113.737495,24.874302
	Shaoguan donghuashan scenic spot	Shaoguan	4A	114.170432,24.344075
	Qingyuan Jinshan original ecological leisure resort	Qingyuan	4A	112.05877,24.72495
	Qingyuan Liannan Yao song · Yao dance music live performance scenic spot	Qingyuan	3A	112.309125,24.590397
	Guangdong Lianghua National Forest Park	Huizhou	3A	114.77886,23.195654
	Meizhou Hanguang Chaoshun agricultural tourism park scenic spot	Meizhou	3A	115.706207,23.980874
	Dongguan Liaobu Yaxiang street cultural tourism area	Dongguan	3A	113.893618,22.999164
	Dongguan Xinyuan food culture experience zone	Dongguan	3A	113.666559,22.885072
	Dongguan Huayang Lake Scenic Spot	Dongguan	3A	113.575026,23.070843
	Dongguan Qingxi dawangshan Forest Park	Dongguan	3A	114.169102,22.78769
	Dongguan Wong Tai Sin Park	Dongguan	3A	114.02156,23.08718
	Guangdong Danan mountain eight style park	Jieyang	3A	116.043326,23.037651
	Guangzhou Erlongshan Garden	Guangzhou	3A	113.736507,23.359062
	Heyuan Yuewang mountain scenic spot	Heyuan	3A	114.75157,23.503049
	Heyuan Dongjiang Field Club scenic spot	Heyuan	3A	114.760465,23.781064
	Yangjiang Hailing Island Beiluo secret scenic spot	Yangjiang	3A	111.832247,21.57079
	Zhongshan Daxin xinduhui Guzhen store	Zhongshan	3A	113.212563,22.645823
	Ocean Park, naqin Peninsula, Jiangmen City	Jiangmen	4A	112.358616,21.72098
	Jiangyan dayanshan scenic spot	Jiangmen	4A	113.035805,22.788943
	Shaoguan Lechang Jiufu orchid Park	Shaoguan	3A	113.368814,25.218148
2019	Foshan chentaiji winery	Foshan	3A	113.08571,23.006392
	Huizhou Huiyang environment park scenic spot	Huizhou	3A	114.524457,22.858075
	Zhuhai Guishan Island Scenic Spot	Zhuhai	3A	113.830557,22.154064
	Foshan Ronggui fisherman's Wharf scenic spot	Foshan	3A	113.277283,22.786453
	Shaoguan vanilla World Forest Park	Shaoguan	3A	113.614549,24.78285
	Shaoguan jinyiyuan scenic spot	Shaoguan	3A	113.715829,24.868825
	Nanyue · 1959 cultural and creative Street scenic spot, Maonan District, Maoming City	Maoming	3A	110.931297,21.656891
	Chaozhou baishiyuan creative Museum	Chaozhou	3A	116.605531,23.685736
	Zhongshan Chuangyi Cultural Park	Zhongshan	3A	113.500747,22.251317
	Zhongshan Dasheng Ceramics Co., Ltd	Zhongshan	3A	113.348636,22.39288
	Guangdong Huanya beauty and cosmetics Museum	Guangzhou	3A	113.449419,23.161999
	Shaoguan Jiangwei agricultural culture park scenic spot	Shaoguan	3A	114.131213,24.440638
	Guangzhou diship sound Museum	Guangzhou	3A	113.218378,23.27028
	Yangjiang agile happy Gold Coast scenic spot	Yangjiang	3A	111.948649,21.618253
	Zhaoqing Baogong Cultural Park	Zhaoqing	3A	112.442398,23.051094
	Huizhou Nanbao Yubao cultural industrial park scenic spot	Huizhou	2A	114.436147,22.7834
	Huizhou Yajule Bailu Lake Sports Tourism Town	Huizhou	3A	114.466542,23.19966
	Meizhou daguantianxia cultural tourism industrial park scenic spot	Meizhou	3A	116.341504,24.417648
	Zhaoqing Guangdong Sihui jade Expo City scenic spot	Zhaoqing	3A	112.717035,23.347398
	Sanyuan tower scenic spot, Deqing County, Zhaoqing City	Zhaoqing	3A	111.836834,23.141618
	Chen Liji traditional Chinese Medicine Culture Park	Guangzhou	3A	113.314623,23.073598
	Guangzhou Metro Museum	Guangzhou	3A	113.389465,23.101949
	Guangdong herbal tea museum	Guangzhou	3A	113.456405,23.185393
	Zhongshan sail shark Marine Culture Museum	Zhongshan	3A	113.227867,22.691429
	Zhongshan ginseng palace wild ginseng culture museum	Zhongshan	3A	113.500302,22.564104
	Huizhou Shangliang B & B eco-tourism area	Huizhou	3A	114.119238,23.320082
	Guangdong Boluo Liyi golden Qian turtle ecological park scenic spot	Huizhou	3A	114.484627,23.439287
	Huizhou Fengyue qiuchangguli scenic spot	Huizhou	3A	114.420718,22.847418
	Theme culture exhibition hall of Deng Chengxiu's former residence and Deng Zhongyuan's former residence in Huiyang District, Huizhou	Huizhou	2A	114.480109,22.804169
	Jiangmen shibansha DanJia style Island	Jiangmen	3A	113.220067,22.460004
	Enping Quanlin gold town, Jiangmen City	Jiangmen	3A	112.387517,22.171485
	Jiangmen Kaiping Museum	Jiangmen	3A	112.68575,22.403588
	Shaoguan Fankou National Mine Park	Shaoguan	3A	113.641917,25.118272
	Hongli village scenic spot, Shixing County, Shaoguan City	Shaoguan	3A	114.181927,25.021067
	Jiangmen Zhou Wenyong Chen Tiejun Martyr Memorial Park	Jiangmen	3A	112.520297,22.297062
	Zhaoqing Yuejianglou scenic spot	Zhaoqing	3A	112.478463,23.050696
	Zhaoqing Guangning camellia culture Expo Park	Zhaoqing	3A	112.43216,23.580883
	Guangzhou Museum	Guangzhou	3A	113.272097,23.144241
	Grand Marshal Sun Yat Sen Memorial Hall	Guangzhou	3A	113.285433,23.115894
	1911 revolution memorial hall	Guangzhou	3A	113.426816,23.078246
	Shenzhen Huaqiang North pedestrian street scenic spot	Shenzhen	3A	114.093217,22.553819
	Shenzhen rose Coast Cultural Tourism Resort	Shenzhen	3A	114.383865,22.615927
	Zhaoqing Xinghu scenic spot	Zhaoqing	5A	112.476283,23.081657
2020	Guangzhou Art Museum	Guangzhou	3A	113.287556,23.149188
	Memorial Hall at the site of the third National Congress of the Communist Party of China	Guangzhou	3A	113.302251,23.12443
	Guangzhou 1978 film town	Guangzhou	3A	113.851991,23.302723
	Qingyuan Yingde Xianqiao underground river scenic spot	Qingyuan	3A	113.349084,24.281916
	Yandu tourist attraction, HUAIJI County, Zhaoqing City	Zhaoqing	3A	112.054978,23.992768
	Zhaoqing Xijiang wine culture exhibition hall	Zhaoqing	3A	112.619803,22.892476
	Foshan Chancheng Zinan Cultural Park	Foshan	3A	113.003772,23.015702
	Budweiser (Foshan) beer industry tourism experience Park, Sanshui District, Foshan	Foshan	3A	112.837594,23.099525
	Wanhuahai tourist area, Henan Province, Shanwei City	Shanwei	3A	115.523191,23.361886
	Memorial Hall of the former site of the peasant movement workshop hosted by Comrade Mao Zedong	Guangzhou	3A	113.28287,23.13386
	Huizhou Yuanyin ecological park scenic spot	Huizhou	3A	114.54425,23.180208
	Foshan Florence town scenic spot	Foshan	3A	113.233743,23.012181
	Jieyang JieXi Yingshan Flower Valley Scenic Spot	Jieyang	3A	116.10877,23.526936
	Chaozhou Fengxiang Gorge Scenic Spot	Chaozhou	3A	116.719496,23.828702
	Yunfu yuetianxia ecotourism area	Yunfu	3A	112.499177,22.611604
	Qingshan Lvshui hot spring tourist resort, Xinxing County, Yunfu City	Yunfu	3A	112.364077,22.707862
	Huizhou Hakka scenic spot	Huizhou	3A	114.062211,23.234026
	Qingyuan niuyuzui primitive ecological scenic spot	Qingyuan	3A	113.14127,23.780983
	Qingyuan xilegu Hot Spring Resort	Qingyuan	3A	113.495886,23.777924
	Meishan historical and cultural ecological zone	Meizhou	3A	116.141944,23.899194
	Meizhou Ruishan ecotourism Resort	Meizhou	3A	116.508299,24.216269
	Meizhou qiuwang hometown cultural tourism area	Meizhou	3A	115.738821,23.826176
	Maoming Gaozhou Gujun water city scenic spot	Maoming	3A	110.804329,22.042432
	Chaozhou West Lake Park Scenic Spot	Chaozhou	3A	116.648231,23.67812
	Guangzhou Museum of modern history	Guangzhou	3A	113.289774,23.134641
	Guangzhou Uprising Memorial	Guangzhou	3A	113.270873,23.130345
	Datang Lixiang cultural tourism area, Gaozhou, Maoming City	Maoming	3A	111.035167,21.782241
	Guangzhou Xiguan yongqingfang tourist area	Guangzhou	4A	113.244,23.120576
	Guangzhou Shimen National Forest Park Scenic Spot	Guangzhou	4A	113.788742,23.631008
	Mantang Hakka Dawei scenic spot, Shixing County, Shaoguan City	Shaoguan	4A	113.986966,24.614234
	Heyuan dinosaur cultural and Expo park scenic spot	Heyuan	4A	114.707104,23.732058
	Zhanjiang dinglongwan International Marine Tourism Zone	Zhanjiang	4A	110.906837,21.398146
	Maoming Xinyi douzhou ancient city scenic spot	Maoming	4A	110.885936,22.209108
	Zhaoqing Fengkai Longshan scenic spot	Zhaoqing	4A	111.809155,23.520871
	Qingyuan jiqingli Xianhu tourist area	Qingyuan	4A	113.331145,24.344247
	Zhaoqing Hengda century dream city	Zhaoqing	3A	112.659616,22.98253
	Zhaoqing Ziyun Valley Scenic Spot	Zhaoqing	3A	112.587073,23.13872
	Zhaoqing maozhaogu ecological farm	Zhaoqing	3A	112.709187,22.997515
	Zhaoqing Yanyang Lake Scenic Spot	Zhaoqing	3A	112.607574,23.196647
	Meilin Lake scenic spot, Qingcheng District, Qingyuan City	Qingyuan	3A	113.072376,23.520896
	Qingyuan Yingde Zhenyang Gorge Scenic Spot	Qingyuan	3A	113.316679,24.03978
	Qingyuan fogangtian LVYE world scenic spot	Qingyuan	3A	113.416949,23.892995
	Qingyuan Lianshan queen mountain ecological sightseeing tea manor scenic spot	Qingyuan	3A	112.086618,24.732178
	Huizhou Guangdong Haina modern agricultural ecological park scenic spot	Huizhou	3A	114.496361,23.142599
	Huizhou Fuli Wandong ancient village scenic spot	Huizhou	3A	114.00985,23.59443
	Jieyang Puning panlongwan Hot Spring Resort	Jieyang	3A	116.045174,23.22987
	Jieyang JieXi Mountain Lake Village Rural Tourist Attraction	Jieyang	3A	116.091557,23.443627
	Jieyang Huilai Jinhua Park	Jieyang	3A	116.000423,23.06212
	Zhongshan China dengdu bonsai exhibition park scenic spot	Zhongshan	3A	113.195729,22.655432
	Maoming tooth elephant earth art park scenic spot	Maoming	3A	110.882969,21.728611
	Guangzhou Urban Planning Exhibition Center	Guangzhou	3A	113.284064,23.197644
	Guangzhou Huangpu Military Academy site Memorial Hall	Guangzhou	3A	113.431255,23.092235
	Guangzhou rongchuang cultural tourism city	Guangzhou	3A	113.240164,23.435055
	Guangzhou Fushan circular economy industrial park	Guangzhou	3A	113.515131,23.284586
	Zhaoqing Sihui mountain lake ecotourism Resort	Zhaoqing	3A	112.66389,23.328817
	Zhaoqing Fengkai Guangxin cultural park scenic spot	Zhaoqing	3A	111.509342,23.417465
	Zhaoqing HUAIJI Huachen rose scenic spot	Zhaoqing	3A	112.116602,23.887742
	Zhaoqing Gaoyao Jinzhong mountain scenic spot	Zhaoqing	3A	112.345201,23.396428
	Zhaoqing Fengkai qiancengfeng scenic spot	Zhaoqing	3A	111.804705,23.484574
	Zhaoqing Fengkai dabaoshi scenic spot	Zhaoqing	3A	111.741599,23.467974
	Zhaoqing Beiling mountain forest park scenic spot	Zhaoqing	3A	112.508121,23.123031
	Zhaoqing Guangning Bamboo Sea Grand View Garden scenic spot	Zhaoqing	3A	112.400713,23.601048
	Yongmei Mengdong ancient village, Lianshan Zhuang and Yao Autonomous County, Qingyuan City	Qingyuan	3A	112.090036,24.660614
	Home stay cultural tourism area with characteristics of Dashuijing, Yuancheng District, Heyuan City	Heyuan	3A	114.634527,23.626043
	Rongjia Guoyun hot spring resort, Heping County, Heyuan City	Heyuan	3A	114.956587,24.53511
	Wuse Chaling scenic spot, Longchuan County, Heyuan City	Heyuan	3A	115.314946,24.150552
	Shenzhen Guangming (hongmanting) mahogany culture town scenic spot	Shenzhen	3A	113.917398,22.787799
	Jiangmen Hengda Quandu tourist resort	Jiangmen	3A	112.351247,22.33376
	Jiangmen Taishan overseas Chinese Culture Museum	Jiangmen	3A	112.816141,22.223382
	Jiangmen Taishan Yihe hot spring health resort	Jiangmen	3A	112.766659,22.191025
	Jiangmen wubingliang Huanghua pear Art Museum	Jiangmen	3A	112.809152,22.391411
	Jiangmen Taishan xiyunlai Hot Spring Resort	Jiangmen	3A	112.757879,22.195477
	Jiangmen Changlang ecological park	Jiangmen	3A	113.139588,22.524946
	Kaixin farm scenic spot, Shixing County, Shaoguan City	Shaoguan	3A	114.157799,24.952951
	Huxinba Hakka group building scenic spot, Wengyuan County, Shaoguan City	Shaoguan	3A	114.135169,24.430517
	Sanjia agricultural park, Nanxiong City, Shaoguan City	Shaoguan	3A	114.359857,25.16326
	Yunji mountain scenic spot, Xinfeng County, Shaoguan City	Shaoguan	3A	114.178452,24.088733
	Bailin Bay scenic spot, Qujiang District, Shaoguan City	Shaoguan	3A	113.735558,24.82155
	Xiyan mountain tea village, Dapu County, Meizhou City	Meizhou	3A	116.819711,24.196067
	East Guangdong Grand Canyon Scenic Spot, Fengshun County, Meizhou City	Meizhou	3A	116.003033,23.784665
	Yuyi hot spring resort, Fengshun County, Meizhou City	Meizhou	3A	116.222113,23.725417
	Xinfengzhai scenic spot, Wuhua County, Meizhou City	Meizhou	3A	115.629033,23.964292
	Huizhou Shangdong Yao Township style scenic spot	Huizhou	3A	114.238772,23.873793
	Zhongshan Quanlin happy world scenic spot	Zhongshan	3A	113.411352,22.333782
	Jiangmen Kaiping Diaolou cultural tourism area	Jiangmen	5A	112.586021,22.378728
	Ma Yu island tourist area, Longhu District, Shantou	Shantou	3A	116.761247,23.341625
	Chaoxiang tourist attraction, Donghua village, Chaonan District, Shantou	Shantou	3A	116.538152,23.178458
	Zhanjiang Yutang mansion Luogang town scenic spot	Zhanjiang	3A	110.122334,21.261804
